# Supplementary material for: Alteration of Bacterial Communities in Anterior Nares and Skin Sites of Patients Undergoing Arthroplasty Surgery: Analysis by 16S rRNA and Staphylococcal-Specific tuf Gene Sequencing
Source: Microorganisms. 2020 Dec 12;8(12):1977. doi: 10.3390/microorganisms8121977 (PMC7763315; doi:10.3390/microorganisms8121977)
Supplement: Supplementary file 1 [file microorganisms-08-01977-s001.zip]

Archive with 34 entries (31 files):
- Supplementary/
- __MACOSX/._Supplementary
- Supplementary/.DS_Store
- __MACOSX/Supplementary/._.DS_Store
- Supplementary/Suppl. tables/
- __MACOSX/Supplementary/._Suppl. tables
- Supplementary/Suppl. figures/
- __MACOSX/Supplementary/._Suppl. figures
- Supplementary/Suppl. tables/Supplementary Table S2.docx
- __MACOSX/Supplementary/Suppl. tables/._Supplementary Table S2.docx
- Supplementary/Suppl. tables/Supplementary Table S3.docx
- __MACOSX/Supplementary/Suppl. tables/._Supplementary Table S3.docx
- Supplementary/Suppl. tables/Supplementary Table S1.docx
- __MACOSX/Supplementary/Suppl. tables/._Supplementary Table S1.docx
- Supplementary/Suppl. figures/Supplementary Figure S6.docx
- __MACOSX/Supplementary/Suppl. figures/._Supplementary Figure S6.docx
- Supplementary/Suppl. figures/.DS_Store
- __MACOSX/Supplementary/Suppl. figures/._.DS_Store
- Supplementary/Suppl. figures/Supplementary Figure S7.docx
- __MACOSX/Supplementary/Suppl. figures/._Supplementary Figure S7.docx
- Supplementary/Suppl. figures/Supplementary Figure S1.docx
- __MACOSX/Supplementary/Suppl. figures/._Supplementary Figure S1.docx
- Supplementary/Suppl. figures/Supplementary Figure S2.docx
- __MACOSX/Supplementary/Suppl. figures/._Supplementary Figure S2.docx
- Supplementary/Suppl. figures/Supplementary Figure S3.docx
- __MACOSX/Supplementary/Suppl. figures/._Supplementary Figure S3.docx
- Supplementary/Suppl. figures/Supplementary Figure S8.docx
- __MACOSX/Supplementary/Suppl. figures/._Supplementary Figure S8.docx
- Supplementary/Suppl. figures/Supplementary Figure S4.docx
- __MACOSX/Supplementary/Suppl. figures/._Supplementary Figure S4.docx
- Supplementary/Suppl. figures/Supplementary Figure S5.docx
- __MACOSX/Supplementary/Suppl. figures/._Supplementary Figure S5.docx
- Supplementary/Suppl. figures/Supplementary Figure S9.docx
- __MACOSX/Supplementary/Suppl. figures/._Supplementary Figure S9.docx
